# Supplementary material for: Increased NFAT and NFκB signalling contribute to the hyperinflammatory phenotype in response to Aspergillus fumigatus in a mouse model of cystic fibrosis
Source: PLoS Pathog. 2025 Feb 4;21(2):e1012784. doi: 10.1371/journal.ppat.1012784 (PMC11957335; doi:10.1371/journal.ppat.1012784)
Supplement: S1 Data — Each tab represents one panel from this work with a description of what the data represents. (XLSX) [file ppat.1012784.s003.xlsx]

## Sheet: Fig 1A
Murine Weight Data (As percentage of starting weight)
Day	WT								CFTR-/-
0	100	100	100	100	100	100	100	100	100	100	100	100	100	100	100	100
1	101.224	99.1342	98.6254	99.6491	94.6565	96.0591	93.4343	100	83.7563	87.5	91.3534	94.4444	93.8931	93.5484	91.2281	90
2	100.816	98.2684	100.344	101.404	95.0382	95.0739	95.9596	102.885	84.7716	87.5	91.7293	95.2991	95.8015	93.5484	92.1053	94.1176
3	100.816	97.8355	101.375	102.456	97.3282	96.5517	97.4747	104.808	85.2792	89.2857	93.2331	96.1538	98.0916	94.0092	92.9825	95.2941
4	100.408	99.5671	102.405	101.754	98.855	97.5369	96.9697	103.365	86.2944	90.625	92.1053	96.5812	101.145	94.0092	97.3684	97.0588
5	101.224	97.8355	101.031	102.456	98.855	99.5074	98.4848	102.404	86.802	93.75	92.4812	98.7179	101.908	95.8525	96.4912	97.6471
6	102.857	99.1342	101.718	102.105	99.2366	98.5222	99.4949	104.327	87.8173	97.7679	93.2331	98.7179	101.908	95.3917	97.3684	99.4118
7	104.49	99.1342	104.124	103.509	99.6183	100.985	101.01	107.212	88.8325	100	93.985	99.1453	102.29	96.3134	97.807	100
8	104.898	100.866	105.498	104.211	100.763	101.478	102.525	107.692	88.8325	101.786	94.3609	100	102.29	96.3134	99.1228	100
9	104.898	102.597	106.186	104.561	101.145	102.463	102.525	109.135	90.3553	102.679	95.1128	102.564	102.672	96.7742	100.877	101.176
10	106.122	103.03	106.529	104.561	101.145	103.448	103.03	109.135	92.3858	103.571	102.846	103.419	102.672	97.235	102.193	102.941
11	106.531	102.597	105.842	104.561	101.145	103.448	103.535	109.135	91.3706	103.571	102.439	102.564	103.053	96.7742	100.877	101.765
12	106.122	102.165	105.498	104.561	100.763	103.448	103.03	108.654	90.8629	103.125	102.846	102.137	103.053	95.3917	100	100.588
13	106.122	101.299	103.78	104.561	100.763	103.448	103.03	108.173	89.3401	102.679	102.846	101.709	103.053	95.3917	100	100
14	106.122	101.299	103.093	104.912	100.382	102.956	103.03	108.173	88.8325	102.679	102.846	101.709	103.053	94.9309	100	100

## Sheet: Fig1B
Acute Model - CFU
6 hr			18hr
WT	CFTR-/-		WT	CFTR-/-
110000	230000		25000	64000
90000	140000		15000	44000
145000	180000		35000	80000
75000	120000		28000	34000
160000	260000		31000	52000
100000	130000		36000	77000
90000	120000		10000	34000
190000	190000		12000	42000
			10000	29000
			22000	38800
			19400	36400
			22200	46000

## Sheet: Fig 1C
Acute Model - GFP RFU of GFP+ Alveolar Macrophages
WT	CFTR-/-
17375	17097
16813	17865
15399	20290
13570	19813
16543	21995
19452	20321

## Sheet: Fig 1D
Acute Model - Alveolar Macrophages (As %CD45+)
	WT											CFTR-/-
Baseline	80.1	88.2	71.6	88	94.2	65.8	95.4	81.5				77.2	87.2	89.9	84.1	85.8	90.1	87	75.2
6 hr	51.8	35	56.7	33.7	31.0772	33.1127	37.4767	38.1801				29	26.1	38.8	41.4	12.9456	31.9462	33.3	14.0348
18 hr	6.35	13.5	8.09	11.3	9.22	6.21316	13.0622	7.04845	7.71747	1.81091	2.02012	6.73	10.6	9.48	11	10.5	6.99224	6.97	3.67	0.59422	0.434352	0.371878

## Sheet: Fig 1E
Acute Model - Alveolar Macrophages (As Cells/ml)
	WT											CFTR-/-
Baseline	88110	105840	70168	105600	103620	92120	95400	81500				154400	191840	166315	201840	180180	261290	208800	135360
6 hr	82880	80500	85050	74140	55939	46357.7	48719.7	45816.1				94250	83520	108640	124200	54371.3	83060.1	93240	53332.2
18 hr	34290	58050	42068	54240	46100	30444.5	62698.4	35242.2	55565.8	18109.1	19191.1	46437	74200	71100	77000	71400	59434.1	62730	51380	10696	6819.33	8887.89

## Sheet: Fig 1F
Acute Model - Alveolar Macrophages (As % of Baseline)
	WT											CFTR-/-
Baseline	100	100	100	100	100	100	100	100				100	100	100	100	100	100	100	100
6 hr	89.3152	86.7504	91.6536	79.8966	60.2824	49.9571	52.5025	49.3734				50.2659	44.5433	57.9404	66.2389	28.9976	44.298	49.7272	28.4434
18 hr	36.9524	62.5573	45.3343	58.4514	49.6794	32.8083	67.5666	37.9786	59.8801	19.5152	20.6812	24.766	39.5727	37.9194	41.066	38.0794	31.6977	33.4555	27.4022	5.70442	3.63692	4.74013

## Sheet: Fig 1G
Acute Model - Neutrophils (As %CD45+)
	WT												CFTR-/-
Baseline	0.36	1.18	3.6	1.33	1.66	0.47	0.13	1.55					0.77	1.1	1.12	2.12	2.6	0.61	0.92	2.34
6 hr	31.6	52	22.7	62	42.7541	32.66	40.4868	13.9607					54.5	58.7	46.8	34	56.1053	42.7813	41.4515	61.8028
18 hr	89.1	80.5	74.1	75.5	82.6	81.1358	73.8526	84.7557	79.3747	86.634	76.3704		82	85.1	79.5	82.6	76.6	82.2775	80.0188	83.659	93.4224	90.4073	91.0724

## Sheet: Fig 1H
Acute Model - Neutrophils (As Cells/ml)
	WT											CFTR-/-
Baseline	396	1416	3528	1596	1826	658	130	1550				1540	2420	2072	5088	5460	1769	2208	4212
6 hrs pi.	50560	119600	34050	136400	76957.4	45724	52632.9	16752.9				177125	187840	131040	102000	235642	111231	116064	234851
18 hrs pi.	481140	346150	385320	362400	413000	397565	354492	423779	571498	866340	725518	565800	595700	596250	578200	520880	699359	720170	1.17123e+06	1.6816e+06	1.41939e+06	2.17663e+06

## Sheet: Fig 1I
Acute Model - Neutrophils (As % of Baseline)
	WT											CFTR-/-
Baseline	100	100	100	100	100	100	100	100				100	100	100	100	100	100	100	100
6 hr	3643.96	8619.82	2454.05	9830.63	5546.48	3295.42	3793.36	1207.41				5720.86	6066.94	4232.39	3294.44	7610.87	3592.6	3748.7	7585.31
18 hr	34676.8	24947.7	27770.8	26118.9	29765.8	28653.4	25549	30542.6	41189	62438.9	52289.6	18274.5	19240.2	19257.9	18675	16823.6	22588.2	23260.4	37828.8	54313.2	45844.2	70301.8

## Sheet: Fig 1J
Acute Model - Alveolar Macrophages and Neutrophils 3wks (As %CD45+)
	WT					CFTR-/-
Alveolar macrophages	72.6196	80.8071	81.6421	76.1321	70.6641	79.0876	49.6528	38.1732	50.6368	69.8733	69.844
Neutrophils	1.16732	1.30841	1.39427	1.43847	1.69549	2.12285	3.42228	8.13096	4.0417	4.6561	3.05139

[truncated: 31 more sheets: Fig 1K, Fig 1L, Fig 1M, Fig 2A, Fig 2B, Fig 2C, Fig 2D, Fig 2E, Fig 2F, Fig 2G, Fig 2H, Fig 2I, Fig 2J, Fig 3A, Fig 3B, Fig 3C, Fig 3D, Fig 3E, Fig 3F, Fig 3G …]
